# Supplementary material for: Spectroscopic Monitoring and Modeling Drug Dissolution for Undergraduate Chemistry Curriculum
Source: J Chem Educ. 2024 Mar 12;101(4):1648–55. doi: 10.1021/acs.jchemed.2c00707 (PMC11008090; doi:10.1021/acs.jchemed.2c00707)
Supplement: Supplementary file 3 — ed2c00707_si_003.xlsx [file ed2c00707_si_003.xlsx]

## Sheet: Figure 3-all dissolution curves
Dissolution curves (in fraction) collected by students- Figure 6 is plotted with adding spacing of 0.2 between each two curves
	Spring 2017 Class																						Summer 2017 Summer High School Student					Fall 2017 Undergraduate Researcher								Spring 2018 Class
Time (min)	Group 1		Group 2		Group 3		Group 4		Group 5		Group 6		Group 7		Group 8		Group 9		Group 10		Group 11															Group 1		Group 2		Group 3		Group 4		Group 5		Group 6		Group 7
	Curve 1	Curve 2	Curve 1	Curve 2	Curve 1	Curve 2	Curve 1	Curve 2	Curve 1	Curve 2	Curve 1	Curve 2	Curve 1	Curve 2	Curve 1	Curve 2	Curve 1	Curve 2	Curve 1	Curve 2	Curve 1	Curve 2	Curve 1	Curve 2	Curve 3	Curve 4	Curve 5	Curve 1	Curve 2	Curve 3	Curve 4	Curve 5	Curve 6	Curve 7	Curve 8	Curve 1	Curve 2	Curve 1	Curve 2	Curve 1	Curve 2	Curve 1	Curve 2	Curve 1	Curve 2	Curve 1	Curve 2	Curve 1	Curve 2
0	-0.00235154	0.00371431	0.00504797	-0.0048766	0.000598259	-0.00113475	-0.00270823	-0.0104112	-0.000938489	-0.000945913	0.000562411	-0.000558846	-0.00793182	0.00110421	0.00147709	0.0126641	-0.000114	0.00540349	0.046782	0.000775476	0.0221908	-0.115074	-0.00815169	-0.00782815	-0.00282637	0.00505288	0.00404551	0.0036761	-0.00764086	-0.00366041	0.00722664	-0.000202405	-0.00316739	-0.00172085	0.00132616	-0.00191773	-1.62192e-05	0.0949626	0.0018327	0.000258724	0.0131341	0.00576678	0.00261262	0.00644931	-0.00282677	0.0107934	0.00277819	-0.00600847	0.00716749
5	0.0855024	0.117852	0.0853478	0.0693001	0.0962425	0.102904	0.0942977	0.12597	0.108392	0.0903815	0.113521	0.0512913	0.132582	0.0845162	0.11773	0.0945061	0.0688805	0.078067	0.153876	0.122769	0.0704898	0.0624343	0.0795228	0.0648587	0.0688135	0.0440725	0.0767538	0.136028	0.131296	0.149297	0.0857175	0.0482603	0.127516	0.0398842	0.121555	0.058136	0.0933946	0.333149	0.0720451	0.129476	0.0831058	0.153662	0.0991109	0.161046	0.0937282	0.116329	0.137171	0.0617451	0.237407
10	0.243443	0.274402	0.228438	0.193277	0.216659	0.213958	0.243035	0.259177	0.244171	0.239421	0.246293	0.194402	0.266422	0.232096	0.117694	0.24993	0.19129	0.203799	0.273196	0.262719	0.222135	0.215644	0.187618	0.190846	0.186628	0.204027	0.205011	0.289498	0.266759	0.295381	0.206899	0.174664	0.266246	0.146296	0.244528	0.202872	0.260763	0.45861	0.245642	0.263629	0.23251	0.319182	0.248559	0.305545	0.235338	0.237749	0.269359	0.220464	0.516699
15	0.369775	0.399811	0.345243	0.28826	0.318541	0.344808	0.357768	0.395138	0.34583	0.359053	0.354617	0.3134	0.394281	0.354401	0.366328	0.371366	0.313192	0.309755	0.380541	0.404778	0.412994	0.353642	0.285727	0.320038	0.292226	0.308767	0.316249	0.412542	0.364782	0.405106	0.301237	0.279422	0.369665	0.274887	0.346606	0.322273	0.401229	0.561392	0.345594	0.367638	0.340636	0.4574	0.359874	0.413386	0.340591	0.350298	0.377571	0.31478	0.713784
20	0.480756	0.5062	0.432684	0.381698	0.419968	0.432089	0.448122	0.505344	0.442016	0.462845	0.453187	0.410873	0.488831	0.449324	0.468242	0.494749	0.399608	0.402752	0.465756	0.521058	0.52394	0.487545	0.372702	0.401054	0.374005	0.406683	0.415111	0.515925	0.482475	0.505015	0.392955	0.37661	0.454758	0.358529	0.427712	0.441701	0.512508	0.652006	0.427102	0.456217	0.450873	0.584769	0.452941	0.509415	0.432783	0.453854	0.471475	0.386904	0.835912
25	0.566275	0.597338	0.514678	0.466082	0.497406	0.513433	0.544292	0.593776	0.551715	0.550327	0.556357	0.501472	0.566685	0.54022	0.537833	0.602713	0.466231	0.47541	0.557986	0.613388	0.587285	0.572484	0.442791	0.489173	0.495733	0.519556	0.481518	0.60903	0.584037	0.595694	0.470636	0.463833	0.528434	0.437552	0.504291	0.537117	0.612273	0.720504	0.507638	0.528597	0.522086	0.678945	0.560859	0.599968	0.492636	0.558621	0.559414	0.45917	0.961927
30	0.648147	0.674864	0.5797	0.582288	0.567933	0.590728	0.619304	0.678841	0.679166	0.62615	0.632972	0.585193	0.635772	0.615941	0.602163	0.671698	0.519029	0.564122	0.622655	0.686979	0.669411	0.645671	0.52209	0.566211	0.563949	0.600224	0.585908	0.691983	0.647098	0.671508	0.549398	0.561937	0.614444	0.513428	0.580581	0.618318	0.696177	0.776519	0.584744	0.611955	0.595947	0.774906	0.63412	0.67651	0.565273	0.638341	0.634382	0.53631	1.02873
35	0.703398	0.74707	0.642228	0.651605	0.634767	0.653973	0.679975	0.731106	0.739856	0.69481	0.707377	0.655866	0.73546	0.677144	0.677987	0.745368	0.578006	0.62936	0.701872	0.758869	0.754444	0.728648	0.594858	0.632861	0.63108	0.675585	0.657172	0.757851	0.726302	0.729897	0.621021	0.628031	0.673095	0.591983	0.642735	0.696011	0.765138	0.846936	0.660991	0.67669	0.652662	0.825537	0.701732	0.743104	0.637251	0.700529	0.679564	0.66555	1.08923
40	0.763133	0.801154	0.695683	0.718831	0.695102	0.713681	0.739651	0.784881	0.788826	0.740827	0.759793	0.730532	0.793063	0.7307	0.738685	0.794763	0.640313	0.683827	0.752486	0.822147	0.788364	0.778541	0.661598	0.687897	0.697556	0.722669	0.726801	0.793595	0.777693	0.782307	0.677703	0.699774	0.71423	0.648747	0.696041	0.76141	0.826063	0.888825	0.730038	0.729278	0.698666	0.877608	0.771293	0.793184	0.691379	0.770478	0.736931	0.726214	1.12371
45	0.814298	0.853558	0.743638	0.786785	0.741877	0.766081	0.788008	0.832212	0.828077	0.804886	0.823378	0.780025	0.848642	0.775932	0.783532	0.833931	0.674227	0.733072	0.772806	0.884166	0.853612	0.855342	0.721898	0.752041	0.737909	0.776658	0.773322	0.838046	0.810537	0.826065	0.726332	0.772635	0.761854	0.750758	0.740925	0.808802	0.868886	0.926319	0.788774	0.775716	0.759659	0.944301	0.807208	0.844323	0.734005	0.834207	0.768832	0.786939	1.12616
50	0.843545	0.890573	0.789713	0.831913	0.782025	0.803871	0.833498	0.872856	0.886118	0.858431	0.860044	0.827715	0.884948	0.808329	0.826549	0.872808	0.713428	0.791993	0.832951	0.903371	0.905995	0.906035	0.778173	0.790701	0.834364	0.828594	0.824315	0.869722	0.838687	0.871674	0.78667	0.819325	0.80021	0.803768	0.775128	0.852243	0.909208	0.960217	0.841406	0.821441	0.801191	0.989362	0.844859	0.877148	0.775492	0.884397	0.802783	0.830994	1.13928
55	0.868587	0.920198	0.874413	0.87175	0.824405	0.839691	0.868341	0.903398	0.914284	0.888263	0.899643	0.864403	0.927718	0.846259	0.862677	0.897839	0.751466	0.829416	0.867553	0.949453	1.15918	0.947397	0.824362	0.795687	0.864238	0.851602	0.829018	0.898531	0.870245	0.912843	0.827797	0.865795	0.848661	0.85493	0.819837	0.894564	0.764866	0.979019	0.876119	0.878627	0.840361	1.01771	0.877178	0.911015	0.811369	0.91182	0.846908	0.874937	1.13974
60	0.895272	0.946828	0.904865	0.914548	0.853677	0.869841	0.891289	0.925633	0.944314	0.915314	0.928439	0.905693	0.953529	0.876749	0.89381	0.922295	0.774078	0.858427	0.905102	0.961171	0.959327	0.979485	0.864845	0.866639	0.899775	0.905917	0.883783	0.931552	0.897505	0.948075	0.865982	0.906788	0.875213	0.896524	0.853033	0.92277	0.906234	0.998184	0.915256	0.893756	0.867242	1.0207	0.898544	0.933341	0.847372	0.935548	0.871969	0.899612	1.13945
65	0.924152	0.964424	0.935701	0.946018	0.88456	0.897603	0.920494	0.959459	0.963972	0.934034	0.955666	0.937977	0.966801	0.904429	0.920726	0.947019	0.793119	0.891422	0.913193	0.978815	0.980066	0.994526	0.896033	0.895856	0.921919	0.921249	0.911122	0.949539	0.924941	0.978381	0.890156	0.948284	0.904606	0.929708	0.891008	0.953999	0.991835	1.01058	0.943343	0.922419	0.918183	1.03491	0.901433	0.960595	0.875294	0.958324	0.904629	0.938822	1.13816
70	0.9453	0.979526	0.956763	0.980498	0.905669	0.921686	0.938618	0.97927	0.973632	0.954052	0.974369	0.960279	0.982302	0.932769	0.942352	0.962941	0.821034	0.91732	0.948815	1.0739	0.976181	1.0221	0.918041	0.926138	0.949231	0.943029	0.946567	0.96237	0.952517	0.994511	0.923187	0.97537	0.929032	0.958987	0.917172	0.975018	1.00384	1.02589	0.962483	0.955805	0.946647	1.0453	0.958725	0.976991	0.894818	0.983267	0.92219	0.961622	1.14186
75	0.964992	0.99206	0.978002	0.988503	0.935935	0.943167	0.957248	1.02171	0.985233	0.972669	0.988404	0.976095	0.988433	0.950115	0.962321	0.979424	0.839373	0.94079	0.970022	1.00518	1.00524	1.03571	0.935776	0.954535	0.967553	0.970659	0.950843	0.981596	0.970794	1.0115	0.950713	0.994812	0.949103	0.982616	0.942044	0.990267	1.01821	1.02851	0.977511	0.963466	0.955205	1.03281	0.973913	0.995627	0.914305	0.990546	0.943676	0.987026	1.17153
80	0.9805	0.997235	0.985325	1.00165	0.959612	0.956165	0.970866	1.00598	0.995878	0.983333	0.996695	0.985806	0.985944	0.965565	0.975589	0.987712	0.870799	0.95104	0.974032	1.02099	1.00265	1.00899	0.931848	0.956549	0.974267	0.975161	0.968875	0.993666	0.982272	1.01769	0.968124	1.00158	0.976114	0.997145	0.96282	1.00679	1.02869	1.03185	0.990776	0.982276	0.971857	1.0356	0.98779	1.00404	0.936097	0.999451	0.973573	0.997919	1.19712
85	0.985635	1	0.998827	1.00529	0.979318	0.971692	0.984672	1.01424	0.998936	0.988637	1	0.995709	1	0.979327	0.990002	0.993072	0.896562	0.967837	0.972094	1.02287	0.991688	1.02069	0.976578	0.980635	0.977325	0.97871	0.999091	0.99402	1.00207	1.02305	0.98169	1.02406	0.989623	1.01263	0.977889	1.017	1.03153	1.03163	0.999072	1.00274	0.963643	0.974447	0.99554	1.01179	0.949805	1.00446	0.985281	1.00242	1.19464
90	0.998064	0.996003	1.0028	1.01147	0.985857	0.979939	0.994247	1.01692	1	1	0.999927	0.996562	0.986147	0.984441	1	0.996793	0.918443	0.980553	0.987899	1.03601	0.992499	0.978314	0.985597	0.991368	0.992225	0.994523	0.995318	1	1.00328	1.02627	0.991901	1.02727	1.00416	1.01844	0.990986	1.02301	1.03381	1.01918	1.0058	1.01418	0.994299	1.02498	1.00556	1.0147	0.962655	1.00753	0.986851	1.00142	1.18299
95	1	0.989953	1	1.00948	0.989448	0.990339	0.999233	1.02058	0.993421	0.985892	0.995324	1	0.991878	0.991209	1.0043	1.00044	0.934029	0.9954	0.994076	1.00002	0.995293	1.03316	0.993101	1.00241	1	0.994348	0.993472	0.99745	1.00913	1.01726	1.00134	1.03043	1.01105	1.01573	0.996199	1.02058	1.03107	1.0265	1.01116	1.01559	0.997241	1.02419	1.00909	1.02449	0.975265	1.00665	1.0014	1.00034	1.15189
100	0.998178	0.984805		1.00659	0.997336	0.995988	1.00345	1.01595	0.991277	0.987463	0.990352	0.995997	0.982145	0.99632	1.00245	1	0.96356	0.999625	0.986968	1.01055	0.959262	1.019	1.00118	0.937733	0.994916	1	0.991775	0.994345	1.0053	1.01177	1.01025	1.01611	1.00841	1.02033	1.00225	1.02167	1.02065	1.02622	1.01127	1.006	1.00693	1.01701	1.01294	1.01599	0.975265	1.0138	1.00439	1.00433	1.13665
105	0.992713	0.980238		1.00563	0.999221	0.999401	1.00627	1.00476	0.986384		0.982542	0.989757	0.976452	1	1.0035		0.982956	0.997933	1	0.999032	0.987859	1	1	1	0.982918	0.991058	0.998422	0.992267	1.00595	1.0064	1.01442	1.01345	1.00935	1.01563	1.0048	1.01301	1.02217	1.02322	1.01026	1.01231	1.00739	1.01724	1.01083	1.01383	0.985945	1.00111	1.00512	1.00245	1.11664
110	0.988659	0.976645		1	1	1.00584	1	1.00823			0.97713	0.983337	0.971523	0.99859	1.01478		1	1		1	0.963176		0.999655	0.991868	0.97928	0.997728	1	0.992234	1	1	1.01241	1.0062	1.00488	1.01421	1.00195	1.00791	1.01803	1.02039	1.01043	1.0224	0.996621	1.00466	1.00872	1.01002	0.994032	1	1.00233	1.00249	1.07938
115	0.984236					1.00515		1						0.990369	0.998151						0.961906		0.996937	0.978149	0.978847	0.98984	0.984239	0.992344	0.996708	1.00182	1.00388	1	1	1.00851	0.996544	1.00503	1.01099	1.0203	1.01349	1.00807	1.00939	1.00338	1.00471	1.00384	0.9918	0.998307	1	0.997109	1.04573
120	0.981379					1								0.983954							1		0.989889	0.990533	0.970117	0.999467	0.975301	0.982526	0.998256	0.995111	1	1.00245	0.987908	1	1	1	1	1	1	1	1	1	1	1	1	0.998601	0.997314	1	1
[truncated: 10 more columns]

## Sheet: Figure 4
Dissolution measurements
Naproxen sodium tablet 1				take reference measurement
Mass of naproxen sodium tablet (mg)		310.1
Time (min)	Absorbance 01	Absorbance 02	Absorbance 03	Absorbance 04	Absorbance 05	Absorbance 06	Absorbance 07	Absorbance 08	Absorbance 09	Absorbance 10	Mean	Standard Deviation (SD)	Correction for Drift	Corrected Absorbance	Corrected SD	Error at 95% Confidence ts/n1/2		t95%	n
0	0.00874701	0.00843683	0.00844957	0.00859353	0.00848905	0.00963269	0.0057859	0.00738698	0.00843929	0.00881903	0.00827799	0.00103156	1	0.00827799	0.00103156	0.000737937		2.26216	10
5	0.208152	0.20766	0.204937	0.207875	0.207848	0.20589	0.207219	0.204484	0.206745	0.20771	0.206852	0.00131087	1.00069	0.20671	0.00130997	0.000937098
10	0.392896	0.391681	0.391045	0.392317	0.39024	0.393473	0.392017	0.395681	0.394878	0.392985	0.392721	0.0016595	1.00138	0.392181	0.00165722	0.0011855
15	0.53277	0.532049	0.529981	0.531062	0.5318	0.531284	0.531245	0.53332	0.530033	0.533419	0.531696	0.00121901	1.00207	0.5306	0.00121649	0.000870227
20	0.654917	0.655343	0.652478	0.655157	0.657545	0.656391	0.656851	0.654476	0.655538	0.6579	0.65566	0.00159765	1.00275	0.653858	0.00159326	0.00113975
25	0.773257	0.768224	0.772809	0.77208	0.772256	0.774995	0.774948	0.771817	0.771956	0.775038	0.772738	0.002056	1.00344	0.770086	0.00204895	0.00146573
30	0.871585	0.870249	0.87362	0.869506	0.87316	0.870749	0.870333	0.871818	0.874302	0.873882	0.87192	0.00171873	1.00413	0.868332	0.00171166	0.00122445
35	0.956756	0.95609	0.957818	0.957651	0.961471	0.956526	0.956294	0.957756	0.961277	0.962423	0.958406	0.00238491	1.00482	0.953808	0.00237346	0.00169787
40	1.01877	1.02257	1.02508	1.02516	1.02572	1.02477	1.02512	1.02745	1.02235	1.01998	1.0237	0.0027193	1.00551	1.01809	0.0027044	0.00193461
45	1.08735	1.09238	1.08899	1.08851	1.08811	1.09142	1.09121	1.08959	1.09235	1.09456	1.09044	0.00229706	1.0062	1.08373	0.00228291	0.00163309
50	1.13489	1.1302	1.13286	1.13965	1.13479	1.12991	1.13408	1.13728	1.13205	1.13042	1.13361	0.00319193	1.00689	1.12586	0.0031701	0.00226775
55	1.17806	1.17378	1.17492	1.17852	1.18086	1.17963	1.17452	1.17662	1.18382	1.18117	1.17819	0.00326525	1.00758	1.16933	0.0032407	0.00231825
60	1.21074	1.20622	1.20993	1.21146	1.20558	1.2035	1.21189	1.20186	1.20744	1.21025	1.20789	0.00350474	1.00826	1.19799	0.00347601	0.00248659
65	1.24462	1.23735	1.2501	1.24798	1.25049	1.23996	1.23784	1.24851	1.24076	1.24247	1.24401	0.00502511	1.00895	1.23297	0.00498052	0.00356285
70	1.2666	1.27176	1.26348	1.2613	1.26493	1.27136	1.26152	1.26277	1.27057	1.26677	1.2661	0.00399529	1.00964	1.25401	0.00395714	0.00283077
75	1.29291	1.29343	1.29118	1.29749	1.29443	1.28935	1.28827	1.28881	1.28843	1.28706	1.29113	0.00334032	1.01033	1.27793	0.00330616	0.00236509
80	1.29647	1.30628	1.30867	1.29911	1.31032	1.30526	1.29989	1.30666	1.30354	1.2931	1.30293	0.00558475	1.01102	1.28873	0.00552389	0.00395155
85	1.32329	1.30576	1.32255	1.30956	1.31264	1.31411	1.30904	1.31354	1.31993	1.30841	1.31388	0.00614628	1.01171	1.29868	0.00607516	0.00434591
90	1.32379	1.31852	1.3177	1.31912	1.31545	1.3193	1.31942	1.31643	1.32136	1.31455	1.31856	0.00274499	1.0124	1.30242	0.00271138	0.0019396
95	1.33774	1.32925	1.3355	1.33704	1.33301	1.32619	1.33181	1.33929	1.33029	1.32177	1.33219	0.00551073	1.01309	1.31498	0.00543955	0.00389122
100	1.31871	1.32285	1.32694	1.32859	1.31778	1.32105	1.32692	1.31702	1.31583	1.32466	1.32203	0.00462166	1.01377	1.30407	0.00455886	0.00326121
105	1.31953	1.32046	1.31618	1.31921	1.32916	1.3136	1.31413	1.3255	1.32421	1.31921	1.32012	0.00498355	1.01446	1.3013	0.0049125	0.00351419
110	1.31344	1.31485	1.31183	1.31097	1.32246	1.3164	1.31731	1.31642	1.32328	1.3135	1.31604	0.00413306	1.01515	1.2964	0.00407138	0.00291249
115	1.31103	1.31206	1.30267	1.3098	1.30901	1.31375	1.30172	1.30465	1.31381	1.3103	1.30888	0.00438917	1.01584	1.28847	0.00432073	0.00309087
120	1.3035	1.31255	1.30476	1.30028	1.30194	1.3144	1.30768	1.29828	1.30425	1.29998	1.30476	0.00534189	1.01653	1.28355	0.00525503	0.00375922
Reference solution
Time Recorded (min)	Absorbance 01	Absorbance 02	Absorbance 03	Absorbance 04	Absorbance 05	Absorbance 06	Absorbance 07	Absorbance 08	Absorbance 09	Absorbance 10	Mean	Standard Deviation (SD)
2	0.432261	0.431746	0.43527	0.435257	0.432038	0.431899	0.433597	0.431932	0.434808	0.434362	0.433317	0.00149506
30	0.433979	0.434764	0.434027	0.434868	0.434006	0.43661	0.434625	0.436042	0.435919	0.435748	0.435059	0.000956823
61	0.437853	0.436837	0.437802	0.435231	0.438603	0.43712	0.438966	0.436851	0.437695	0.437437	0.43744	0.00104024
90	0.438505	0.439646	0.440108	0.439827	0.440712	0.441397	0.440424	0.441826	0.439085	0.439123	0.440065	0.00105084
119	0.43899	0.440363	0.437835	0.439623	0.43989	0.440263	0.439984	0.439562	0.438823	0.440451	0.439578	0.000821052
		LINEST
	Slope	5.9708e-05	0.433485	y-intercept
	um	1.02156e-05	0.000749102	ub
	R2	0.919272	0.00094984	Sy
	F statistic	34.1618	3	df
	Regress. ss	3.08206e-05	2.70659e-06	Residual ss
	Slope	5.9708e-05	Intercept	0.433485	r2	0.919272
	Error	1.02156e-05	Error	0.000749102
	tcalc	5.84481	tcalc	578.674	F-Value	34.1618
	t95%	3.18245	t95%	3.18245	F-Critical	10.128
	p	0.00998131	p	1.13806e-08	p	0.00998131
	Significance	yes	Significance	yes	Significance	yes

## Sheet: Figure 5
Expt. 6: Modeling Dissolution of Naproxen Sodium Tablets
Name:
Lab Partner:
Solution preparation
Formula mass naproxen sodium (g/mol) ± error			252.241	±	0.00650841
Mass of naproxen in stock solution (g)			0.3206
Concentration of naproxen in stock solution (M)			0.00127101	volume = 1L
Concentration of naproxen in reference solution (M)			0.000152521				temp	conv factor
Mass of beaker (g)			362.7				20	1.00286
Mass of beaker and water (g)			1262.7		900		21	1.00306
Room temperature (oC)			20.6
Conversion factor (mL/g)			1.00298			slope	0.000203
Volume of water (mL)			902.683			y int	0.998799
Spectrophotometry
Wavelength of max absorbance (at the peak of longest wavelength) (nm)			330.4				Note: This is the wavelength for kinetic measurements in this experiment
Cuvette path length (cm) ± error			1	±	0.03
Wavelength of max absorbance from Exp. 4 (nm)			271.4
Molar absorptivity at this wavelength from Exp. 4 (M-1cm-1)			4192.07	±	138.968
Molar absorptivity at the peak of longest wavelength (M-1cm-1)			1393.61	±	46.1984	propogate
Nonlinear least squares fit					Absorb @ 330.4	0.437616
Tablet 1
Mass of naproxen sodium tablet (mg)		310.1
Estimated concentration (M):		0.000966211
Estimated absorbance:		1.34652	±	0.0602022
	95% CI	1.26295	---	1.4301		t95%	2.77645
										Fitting with Peppes Law using Excel Solver
Time (min)	Corrected Absorbance	Corrected SD	Concentration	Concentration SU	Ct/C∞	Ct/C∞ (SU)	Model Ct/C∞	Deviation		Model Parameters
0	0.00827799	0.00103156	5.93995e-06	3.54005e-07	0.00644931	0.000480568	0	0.00644931		K	0.049937
5	0.20671	0.00130997	0.000148327	6.63825e-06	0.161046	0.0101899	0.173806	-0.0127606		n	0.774915
10	0.392181	0.00165722	0.000281414	1.25874e-05	0.305545	0.0193276	0.297398	0.00814703		c2	0.000334183
15	0.5306	0.00121649	0.000380737	1.70248e-05	0.413386	0.026145	0.407187	0.00619906
20	0.653858	0.00159326	0.000469183	2.098e-05	0.509415	0.0322188	0.508875	0.000540955
25	0.770086	0.00204895	0.000552583	2.471e-05	0.599968	0.0379464	0.604934	-0.00496613
30	0.868332	0.00171166	0.000623081	2.78603e-05	0.67651	0.0427859	0.696733	-0.020223
35	0.953808	0.00237346	0.000684415	3.06045e-05	0.743104	0.0469989	0.785136	-0.0420318
40	1.01809	0.0027044	0.00073054	3.26678e-05	0.793184	0.0501669	0.87073	-0.0775457
45	1.08373	0.00228291	0.00077764	3.47717e-05	0.844323	0.0533995	0.953943	-0.10962
50	1.12586	0.0031701	0.000807873	3.61267e-05	0.877148	0.055478	1.0351	-0.157948
55	1.16933	0.0032407	0.000839065	3.75213e-05	0.911015	0.0576199	1.11444	-0.203424
60	1.19799	0.00347601	0.000859627	3.84415e-05	0.933341	0.0590325	1.19217	-0.258832
65	1.23297	0.00498052	0.000884729	3.95718e-05	0.960595	0.0607622	1.26846	-0.307866
70	1.25401	0.00395714	0.00089983	4.02409e-05	0.976991	0.0617945	1.34344	-0.366446
75	1.27793	0.00330616	0.000916994	4.10051e-05	0.995627	0.0629706	1.41722	-0.42159
80	1.28873	0.00552389	0.000924741	4.13636e-05	1.00404	0.0635119	1.4899	-0.485859
85	1.29868	0.00607516	0.00093188	4.16866e-05	1.01179	0.0640049	1.56156	-0.549772
90	1.30242	0.00271138	0.000934563	4.17883e-05	1.0147	0.0641752	1.63228	-0.617579
95	1.31498	0.00543955	0.000943579	4.22049e-05	1.02449	0.0648047	1.70212	-0.677632
100	1.30407	0.00455886	0.00093575	4.18496e-05	1.01599	0.064263	1.77114	-0.755151
105	1.3013	0.0049125	0.000933759	4.17627e-05	1.01383	0.0641279	1.83939	-0.825558
110	1.2964	0.00407138	0.000930247	4.1601e-05	1.01002	0.0638832	1.90691	-0.896889
115	1.28847	0.00432073	0.000924555	4.13479e-05	1.00384	0.0634934	1.97374	-0.9699
120	1.28355	0.00525503	0.000921022	4.11956e-05	1	0.0632551	2.03992	-1.03992

## Sheet: Figure 6
Comparison of two dissolution curves from a student group				% Dissolved
Difference factor	f1	8.5663		Tablet 1	Tablet 2	difference
Similarity factor	f2	77.7162		0.644931	-0.282677	0.927608
				16.1046	9.37282	6.73174
				30.5545	23.5338	7.02069
				41.3386	34.0591	7.27949
				50.9415	43.2783	7.66322
				59.9968	49.2636	10.7332
				67.651	56.5273	11.1237
				74.3104	63.7251	10.5853
				79.3184	69.1379	10.1805
				84.4323	73.4005	11.0318
				87.7148	77.5492	10.1656
				91.1015	81.1369	9.96468
				93.3341	84.7372	8.5969
				96.0595	87.5294	8.53007
				97.6991	89.4818	8.21728
				99.5627	91.4305	8.13218
				100.404	93.6097	6.79414
				101.179	94.9805	6.19843
				101.47	96.2655	5.2048
				102.449	97.5265	4.92267
				101.599	97.5265	4.07262
				101.383	98.5945	2.78849
				101.002	99.4032	1.59841
				100.384	99.18	1.20363
				100	100	0

## Sheet: Figure S2 & S3
Dissolution Curves - development trial data (60 rpm), student representative data (100 rpm), literature reference data
Development trail data (stirring speed = 60 rpm)		Student representative data (stirring speed = 100 rpm)		Literature reference data
Time (min)	%Dissolved	Time (min)	%Dissolved	Time (min)	%Dissolved
0	-0.110837	0	0.644931	0	0
15	35.4594	5	16.1046	5	24.7
30	59.9004	10	30.5545	10	53.6
45	77.6742	15	41.3386	15	75.5
60	88.3564	20	50.9415	20	89.1
75	97.9165	25	59.9968	30	97.6
90	100.997	30	67.651	45	99.6
105	100.626	35	74.3104
120	100	40	79.3184
		45	84.4323
		50	87.7148
		55	91.1015
		60	93.3341
		65	96.0595
		70	97.6991
		75	99.5627
		80	100.404
		85	101.179
		90	101.47
		95	102.449
		100	101.599
		105	101.383
		110	101.002
		115	100.384
		120	100
